# Supplementary material for: Enantioselective N-heterocyclic carbene-catalyzed nucleophilic dearomatization of alkyl pyridiniums
Source: Chem Sci. 2017 Aug 3;8(9):6566–9. doi: 10.1039/c7sc02648j (PMC5627355; doi:10.1039/c7sc02648j)
Supplement: Supplementary file 2 [file SC-008-C7SC02648J-s002.cif]

# Electronic Supplementary Material (ESI) for Chemical Science.
# This journal is © The Royal Society of Chemistry 2017

####################################################################### 
# 
# This file contains crystal structure data downloaded from the 
# Cambridge Structural Database (CSD) hosted by the Cambridge 
# Crystallographic Data Centre (CCDC).
# 
# Full information about CCDC data access policies and citation 
# guidelines are available at http://www.ccdc.cam.ac.uk/access/V1 
# 
# Audit and citation data items may have been added by the CCDC. 
# Please retain this information to preserve the provenance of 
# this file and to allow appropriate attribution of the data. 
# 
#######################################################################

data_bcorr_a
_database_code_depnum_ccdc_archive 'CCDC 1555492'
_audit_update_record             
;
2017-06-12 deposited with the CCDC.
2017-07-24 downloaded from the CCDC.
;
_audit_creation_date             2017-02-06
_audit_creation_method           
;
Olex2 1.2
(compiled 2017.01.04 svn.r3372 for OlexSys, GUI svn.r5292)
;
_shelx_SHELXL_version_number     2016/6
_chemical_name_common            ?
_chemical_name_systematic        ?
_chemical_formula_moiety         'C26 H32 N2 O3'
_chemical_formula_sum            'C26 H32 N2 O3'
_chemical_formula_weight         420.53
_chemical_absolute_configuration ad
_chemical_melting_point          ?
_chemical_oxdiff_formula         'c26 h32 n2 o3'
loop_
_atom_type_symbol
_atom_type_description
_atom_type_scat_dispersion_real
_atom_type_scat_dispersion_imag
_atom_type_scat_source
C C 0.0181 0.0091 'International Tables Vol C Tables 4.2.6.8 and 6.1.1.4'
H H 0.0000 0.0000 'International Tables Vol C Tables 4.2.6.8 and 6.1.1.4'
N N 0.0311 0.0180 'International Tables Vol C Tables 4.2.6.8 and 6.1.1.4'
O O 0.0492 0.0322 'International Tables Vol C Tables 4.2.6.8 and 6.1.1.4'

_shelx_space_group_comment       
;
The symmetry employed for this shelxl refinement is uniquely defined
by the following loop, which should always be used as a source of
symmetry information in preference to the above space-group names.
They are only intended as comments.
;
_space_group_crystal_system      orthorhombic
_space_group_IT_number           19
_space_group_name_H-M_alt        'P 21 21 21'
_space_group_name_Hall           'P 2ac 2ab'
loop_
_space_group_symop_operation_xyz
'x, y, z'
'-x+1/2, -y, z+1/2'
'-x, y+1/2, -z+1/2'
'x+1/2, -y+1/2, -z'

_cell_length_a                   6.27180(10)
_cell_length_b                   14.71860(10)
_cell_length_c                   24.2813(2)
_cell_angle_alpha                90
_cell_angle_beta                 90
_cell_angle_gamma                90
_cell_volume                     2241.46(4)
_cell_formula_units_Z            4
_cell_measurement_reflns_used    22641
_cell_measurement_temperature    100.01(10)
_cell_measurement_theta_max      72.9430
_cell_measurement_theta_min      4.6900
_shelx_estimated_absorpt_T_max   ?
_shelx_estimated_absorpt_T_min   ?
_exptl_absorpt_coefficient_mu    0.645
_exptl_absorpt_correction_T_max  0.977
_exptl_absorpt_correction_T_min  0.910
_exptl_absorpt_correction_type   gaussian
_exptl_absorpt_process_details   
;
CrysAlisPro 1.171.38.43 (Rigaku Oxford Diffraction, 2015)
Numerical absorption correction based on gaussian integration over
			a multifaceted crystal model
Empirical absorption correction using spherical harmonics,
 implemented in SCALE3 ABSPACK scaling algorithm.
;
_exptl_absorpt_special_details   ?
_exptl_crystal_colour            colourless
_exptl_crystal_colour_primary    colourless
_exptl_crystal_density_diffrn    1.246
_exptl_crystal_density_meas      ?
_exptl_crystal_density_method    ?
_exptl_crystal_description       irregular
_exptl_crystal_F_000             904
loop_
_exptl_crystal_face_index_h
_exptl_crystal_face_index_k
_exptl_crystal_face_index_l
_exptl_crystal_face_perp_dist
0 7 11 0.0469
4 2 4 0.1106
-2 -5 -11 0.0231
1 8 -9 0.0253
0 -7 11 0.0190
0 -7 -11 0.0010
-4 2 5 0.0797
0 -2 -15 0.0054

_exptl_crystal_size_max          0.196
_exptl_crystal_size_mid          0.049
_exptl_crystal_size_min          0.048
loop_
_exptl_oxdiff_crystal_face_indexfrac_h
_exptl_oxdiff_crystal_face_indexfrac_k
_exptl_oxdiff_crystal_face_indexfrac_l
_exptl_oxdiff_crystal_face_x
_exptl_oxdiff_crystal_face_y
_exptl_oxdiff_crystal_face_z
-0.0063 6.8372 11.0099 -0.0943 0.5100 -0.8550
3.8521 2.1959 3.6046 0.1175 -0.6312 -0.7667
-2.0711 -4.5994 -11.2517 -0.1704 -0.0319 0.9849
0.5053 7.8540 -8.7574 -0.9560 -0.1774 -0.2337
-0.0327 -6.7257 11.1895 0.9832 0.1825 0.0091
0.0009 -7.0050 -10.9955 0.1079 -0.5126 0.8659
-3.9986 2.0059 4.9958 -0.1066 1.0305 0.1896
0.0033 -2.0018 -14.9969 -0.4492 -0.5112 0.6976

_exptl_transmission_factor_max   ?
_exptl_transmission_factor_min   ?
_diffrn_reflns_av_R_equivalents  0.0424
_diffrn_reflns_av_unetI/netI     0.0200
_diffrn_reflns_Laue_measured_fraction_full 1.000
_diffrn_reflns_Laue_measured_fraction_max 0.998
_diffrn_reflns_limit_h_max       7
_diffrn_reflns_limit_h_min       -7
_diffrn_reflns_limit_k_max       18
_diffrn_reflns_limit_k_min       -18
_diffrn_reflns_limit_l_max       30
_diffrn_reflns_limit_l_min       -29
_diffrn_reflns_number            43306
_diffrn_reflns_point_group_measured_fraction_full 1.000
_diffrn_reflns_point_group_measured_fraction_max 0.998
_diffrn_reflns_theta_full        67.684
_diffrn_reflns_theta_max         72.990
_diffrn_reflns_theta_min         3.511
_diffrn_ambient_environment      N~2~
_diffrn_ambient_temperature      100.01(10)
_diffrn_detector                 'CCD plate'
_diffrn_detector_area_resol_mean 8.0549
_diffrn_detector_type            EosS2
_diffrn_measured_fraction_theta_full 1.000
_diffrn_measured_fraction_theta_max 0.998
_diffrn_measurement_details      
;
List of Runs (angles in degrees, time in seconds):

  # Type    Start    End  Width  t~exp~   \w     \q     \k     \f   Frames
#--------------------------------------------------------------------------
  1  \w    -38.00 -11.00   1.00    4.00    --  -36.44 -77.00 120.00   27
  2  \w    -47.00 -18.00   1.00    4.00    --  -36.44 -77.00  90.00   29
  3  \w    -56.00 -10.00   1.00    4.00    --  -36.44 -77.00  30.00   46
  4  \w    -53.00 -18.00   1.00    4.00    --  -36.44 -37.00 -30.00   35
  5  \w    -46.00 -11.00   1.00    4.00    --  -36.44 -77.00 -60.00   35
  6  \w    -55.00 -10.00   1.00    4.00    --  -36.44 -77.00-120.00   45
  7  \w    -48.00 -10.00   1.00    4.00    --  -36.44 -77.00-180.00   38
  8  \w     31.00  74.00   1.00    4.00    --   36.44 -99.00 -60.00   43
  9  \w     88.00 116.00   1.00   20.00    --  111.00-111.00 -30.00   28
 10  \w     87.00 115.00   1.00   20.00    --  111.00-111.00-120.00   28
 11  \w     82.00 132.00   1.00   20.00    --  111.00 -69.00-138.27   50
 12  \w     73.00 107.00   1.00   20.00    --  111.00  15.00 -60.00   34
 13  \w     90.00 116.00   1.00   20.00    --  111.00  30.00 -90.00   26
 14  \w     94.00 120.00   1.00   20.00    --  111.00  59.00 -93.50   26
 15  \w    125.00 174.00   1.00   20.00    --  111.00  59.00 -93.50   49
 16  \w    142.00 168.00   1.00   20.00    --  111.00  77.00-120.00   26
 17  \w    136.00 176.00   1.00   20.00    --  111.00  77.00-150.00   40
 18  \w    141.00 177.00   1.00   20.00    --  111.00  30.00-120.00   36
 19  \w    142.00 168.00   1.00   20.00    --  111.00  33.00-160.88   26
 20  \w    134.00 159.00   1.00   20.00    --  111.00  30.00 -90.00   25
 21  \w    123.00 176.00   1.00   20.00    --  111.00  77.00 -60.00   53
 22  \w    148.00 174.00   1.00   20.00    --  111.00  77.00  30.00   26
 23  \w    148.00 178.00   1.00   20.00    --  111.00  61.00  60.00   30
 24  \w    144.00 170.00   1.00   20.00    --  111.00  61.00  90.00   26
 25  \w    140.00 166.00   1.00   20.00    --  111.00  30.00  60.00   26
 26  \w    131.00 157.00   1.00   20.00    --  111.00  77.00 120.00   26
 27  \w    146.00 172.00   1.00   20.00    --  111.00  77.00 150.00   26
 28  \w    135.00 177.00   1.00   20.00    --  111.00  30.00 150.00   42
 29  \w    125.00 178.00   1.00   20.00    --  111.00  73.00 107.72   53
 30  \w    127.00 172.00   1.00   20.00    --  111.00  77.00   0.00   45
 31  \w    129.00 155.00   1.00   20.00    --  111.00  30.00  30.00   26
 32  \w    123.00 164.00   1.00   20.00    --  111.00  30.00   0.00   41
 33  \w    123.00 148.00   1.00   20.00    --  111.00  72.00 102.00   25
 34  \w    114.00 152.00   1.00   20.00    --  111.00  15.00 120.00   38
 35  \w     92.00 119.00   1.00   20.00    --  111.00  30.00  60.00   27
 36  \w     93.00 119.00   1.00   20.00    --  111.00  61.00  60.00   26
 37  \w     94.00 119.00   1.00   20.00    --  111.00  61.00  90.00   25
 38  \w     84.00 115.00   1.00   20.00    --  111.00  77.00  30.00   31
 39  \w     93.00 143.00   1.00   20.00    --  111.00  61.00  30.00   50
 40  \w     90.00 123.00   1.00   20.00    --  111.00  30.00  30.00   33
 41  \w     90.00 118.00   1.00   20.00    --  111.00  30.00   0.00   28
 42  \w     93.00 119.00   1.00   20.00    --  111.00  61.00 -30.00   26
 43  \w     93.00 119.00   1.00   20.00    --  111.00  61.00   0.00   26
 44  \w     84.00 112.00   1.00   20.00    --  111.00  77.00 -30.00   28
 45  \w     94.00 133.00   1.00   20.00    --  111.00  61.00 -60.00   39
 46  \w     93.00 118.00   1.00   20.00    --  111.00  61.00-120.00   25
 47  \w    131.00 166.00   1.00   20.00    --  111.00  70.00-161.09   35
 48  \w    127.00 177.00   1.00   20.00    --  111.00  61.00-180.00   50
 49  \w    128.00 154.00   1.00   20.00    --  111.00  30.00-180.00   26
 50  \w    114.00 171.00   1.00   20.00    --  111.00 111.00 -90.00   57
 51  \w     92.00 144.00   1.00   20.00    --  111.00  30.00-150.00   52
 52  \w     90.00 116.00   1.00   20.00    --  111.00  30.00-180.00   26
 53  \w     88.00 114.00   1.00   20.00    --  111.00  70.00-161.09   26
 54  \w     93.00 119.00   1.00   20.00    --  111.00  61.00-180.00   26
 55  \w     92.00 117.00   1.00   20.00    --  111.00  33.00-160.88   25
 56  \w     90.00 118.00   1.00   20.00    --  111.00  30.00-120.00   28
 57  \w     84.00 110.00   1.00   20.00    --  111.00  77.00-150.00   26
 58  \w     84.00 122.00   1.00   20.00    --  111.00  77.00-120.00   38
 59  \w     94.00 120.00   1.00   20.00    --  111.00  45.00 -60.00   26
 60  \w     90.00 122.00   1.00   20.00    --  111.00  30.00 -30.00   32
 61  \w     84.00 110.00   1.00   20.00    --  111.00  77.00 -60.00   26
 62  \w     84.00 135.00   1.00   20.00    --  111.00  77.00 -90.00   51
 63  \w     84.00 110.00   1.00   20.00    --  111.00  77.00   0.00   26
 64  \w     84.00 110.00   1.00   20.00    --  111.00  77.00  60.00   26
 65  \w     88.00 113.00   1.00   20.00    --  111.00  72.00 102.00   25
 66  \w     86.00 112.00   1.00   20.00    --  111.00  73.00 107.72   26
 67  \w     93.00 119.00   1.00   20.00    --  111.00  61.00 150.00   26
 68  \w     90.00 132.00   1.00   20.00    --  111.00  30.00 120.00   42
 69  \w     90.00 129.00   1.00   20.00    --  111.00  30.00 150.00   39
 70  \w     84.00 110.00   1.00   20.00    --  111.00  77.00 120.00   26
 71  \w     84.00 110.00   1.00   20.00    --  111.00  77.00  90.00   26
 72  \w     84.00 110.00   1.00   20.00    --  111.00  77.00 150.00   26
 73  \w     73.00 105.00   1.00   20.00    --  111.00  15.00 120.00   32
 74  \w     51.00 135.00   1.00   20.00    --  111.00 -25.00 102.41   84
 75  \w    112.00 137.00   1.00   20.00    --  111.00 -77.00  60.00   25
 76  \w     79.00 108.00   1.00   20.00    --  111.00 -94.00  60.00   29
 77  \w     72.00  98.00   1.00   20.00    --  111.00 -94.00 150.00   26
 78  \w     72.00 116.00   1.00   20.00    --  111.00-111.00 150.00   44
 79  \w     49.00  75.00   1.00   20.00    --  111.00 -94.00  60.00   26
 80  \w     42.00 116.00   1.00   20.00    --  111.00-111.00  60.00   74
 81  \w     43.00  94.00   1.00   20.00    --  111.00 -77.00  60.00   51
 82  \w     42.00  68.00   1.00   20.00    --  111.00 -94.00 150.00   26
 83  \w     19.00  75.00   1.00    4.00    --   36.44 -99.00 150.00   56
 84  \w     42.00  67.00   1.00   20.00    --  111.00-111.00 -30.00   25
 85  \w     44.00 102.00   1.00   20.00    --  111.00 -48.00-118.67   58
 86  \w     48.00  75.00   1.00   20.00    --  111.00 -69.00-138.27   27
 87  \w     45.00 115.00   1.00   20.00    --  111.00 -77.00-180.00   70
 88  \w     49.00  75.00   1.00   20.00    --  111.00-111.00-120.00   26
 89  \w     84.00 110.00   1.00   20.00    --  111.00  77.00-180.00   26
 90  \w     84.00 139.00   1.00   20.00    --  111.00 178.00  90.00   55
 91  \w     -5.00  31.00   1.00    4.00    --  -36.44  57.00-180.00   36
 92  \w    -52.00  30.00   1.00    4.00    --  -36.44  57.00 -90.00   82
 93  \w    -51.00  31.00   1.00    4.00    --  -36.44  57.00   0.00   82
 94  \w    -50.00 -24.00   1.00    4.00    --  -36.44  57.00-180.00   26
 95  \w    -93.00 -19.00   1.00    4.00    --  -36.44 -37.00-180.00   74
 96  \w   -100.00 -73.00   1.00    4.00    --  -36.44 -77.00 -60.00   27
 97  \w   -101.00 -14.00   1.00    4.00    --  -36.44 -72.00 -27.00   87
 98  \w    -74.00 -39.00   1.00    4.00    --  -36.44 -19.00   0.00   35
 99  \w   -103.00 -21.00   1.00    4.00    --  -36.44 -57.00 120.00   82
100  \w   -107.00 -82.00   1.00    4.00    --  -36.44 -19.00   0.00   25
101  \w   -103.00 -78.00   1.00    4.00    --  -36.44 -77.00 120.00   25
102  \w    -62.00  31.00   1.00    4.00    --  -36.44  77.00  60.00   93
103  \w    -64.00 -38.00   1.00    4.00    --  -36.44 178.00  60.00   26
104  \w   -109.00 -84.00   1.00    4.00    --  -36.44 178.00  60.00   25
;
_diffrn_measurement_device       'four-circle diffractometer'
_diffrn_measurement_device_type  'SuperNova, Dual, Cu at zero, EosS2'
_diffrn_measurement_method       '\w scans'
_diffrn_orient_matrix_type       
'CrysAlisPro convention (1999,Acta A55,543-557)'
_diffrn_orient_matrix_UB_11      0.0376338000
_diffrn_orient_matrix_UB_12      -0.0789777000
_diffrn_orient_matrix_UB_13      0.0405034000
_diffrn_orient_matrix_UB_21      -0.2068175000
_diffrn_orient_matrix_UB_22      0.0249565000
_diffrn_orient_matrix_UB_23      0.0307075000
_diffrn_orient_matrix_UB_31      -0.1269996000
_diffrn_orient_matrix_UB_32      -0.0639666000
_diffrn_orient_matrix_UB_33      -0.0380042000
_diffrn_radiation_monochromator  mirror
_diffrn_radiation_probe          x-ray
_diffrn_radiation_type           CuK\a
_diffrn_radiation_wavelength     1.54184
_diffrn_source                   'micro-focus sealed X-ray tube'
_diffrn_source_type              'SuperNova (Cu) X-ray Source'
_reflns_Friedel_coverage         0.729
_reflns_Friedel_fraction_full    1.000
_reflns_Friedel_fraction_max     0.998
_reflns_number_gt                4366
_reflns_number_total             4462
_reflns_odcompleteness_completeness 97.49
_reflns_odcompleteness_iscentric 1
_reflns_odcompleteness_theta     74.33
_reflns_special_details          
;
 Reflections were merged by SHELXL according to the crystal
 class for the calculation of statistics and refinement.
 
 _reflns_Friedel_fraction is defined as the number of unique
 Friedel pairs measured divided by the number that would be
 possible theoretically, ignoring centric projections and
 systematic absences.
;
_reflns_threshold_expression     'I > 2\s(I)'
_computing_cell_refinement       'CrysAlisPro 1.171.38.43 (Rigaku OD, 2015)'
_computing_data_collection       'CrysAlisPro 1.171.38.43 (Rigaku OD, 2015)'
_computing_data_reduction        'CrysAlisPro 1.171.38.43 (Rigaku OD, 2015)'
_computing_molecular_graphics    'Olex2 (Dolomanov et al., 2009)'
_computing_publication_material  'Olex2 (Dolomanov et al., 2009)'
_computing_structure_refinement  'ShelXL (Sheldrick, 2015)'
_computing_structure_solution    'ShelXT (Sheldrick, 2015)'
_refine_diff_density_max         0.158
_refine_diff_density_min         -0.155
_refine_diff_density_rms         0.032
_refine_ls_abs_structure_details 
;
 Flack x determined using 1817 quotients [(I+)-(I-)]/[(I+)+(I-)]
 (Parsons, Flack and Wagner, Acta Cryst. B69 (2013) 249-259).
;
_refine_ls_abs_structure_Flack   0.07(6)
_refine_ls_extinction_coef       .
_refine_ls_extinction_method     none
_refine_ls_goodness_of_fit_ref   1.045
_refine_ls_hydrogen_treatment    constr
_refine_ls_matrix_type           full
_refine_ls_number_parameters     282
_refine_ls_number_reflns         4462
_refine_ls_number_restraints     0
_refine_ls_R_factor_all          0.0296
_refine_ls_R_factor_gt           0.0288
_refine_ls_restrained_S_all      1.045
_refine_ls_shift/su_max          0.001
_refine_ls_shift/su_mean         0.000
_refine_ls_structure_factor_coef Fsqd
_refine_ls_weighting_details     
'w=1/[\s^2^(Fo^2^)+(0.0405P)^2^+0.4725P] where P=(Fo^2^+2Fc^2^)/3'
_refine_ls_weighting_scheme      calc
_refine_ls_wR_factor_gt          0.0737
_refine_ls_wR_factor_ref         0.0743
_refine_special_details          ?
_olex2_refinement_description    
;
1. Fixed Uiso
 At 1.2 times of:
  All C(H) groups, All C(H,H) groups
 At 1.5 times of:
  All C(H,H,H) groups
2.a Ternary CH refined with riding coordinates:
 C3(H3), C4(H4), C18(H18)
2.b Secondary CH2 refined with riding coordinates:
 C2(H2A,H2B), C5(H5A,H5B), C6(H6A,H6B), C7(H7A,H7B), C19(H19A,H19B), C24(H24A,
 H24B), C25(H25A,H25B)
2.c Aromatic/amide H refined with riding coordinates:
 C9(H9), C10(H10), C12(H12), C13(H13), C27(H27), C28(H28), C29(H29), C30(H30),
 C31(H31)
2.d Idealised Me refined as rotating group:
 C15(H15A,H15B,H15C), C23(H23A,H23B,H23C)
;
_atom_sites_solution_hydrogens   geom
_atom_sites_solution_primary     dual
_atom_sites_solution_secondary   ?
loop_
_atom_site_label
_atom_site_type_symbol
_atom_site_fract_x
_atom_site_fract_y
_atom_site_fract_z
_atom_site_U_iso_or_equiv
_atom_site_adp_type
_atom_site_occupancy
_atom_site_site_symmetry_order
_atom_site_calc_flag
_atom_site_refinement_flags_posn
_atom_site_refinement_flags_adp
_atom_site_refinement_flags_occupancy
_atom_site_disorder_assembly
_atom_site_disorder_group
N1 N 0.0119(2) 0.62762(9) 0.40254(5) 0.0143(3) Uani 1 1 d . . . . .
C2 C 0.1459(3) 0.58631(10) 0.35999(6) 0.0145(3) Uani 1 1 d . . . . .
H2A H 0.285328 0.617735 0.358659 0.017 Uiso 1 1 calc R . . . .
H2B H 0.076553 0.593128 0.323589 0.017 Uiso 1 1 calc R . . . .
C3 C 0.1802(3) 0.48480(10) 0.37250(6) 0.0138(3) Uani 1 1 d . . . . .
H3 H 0.257474 0.478921 0.408355 0.017 Uiso 1 1 calc R . . . .
C4 C -0.0340(3) 0.43335(10) 0.37653(6) 0.0128(3) Uani 1 1 d . . . . .
H4 H -0.106641 0.439743 0.340070 0.015 Uiso 1 1 calc R . . . .
C5 C -0.1718(3) 0.48285(11) 0.41894(7) 0.0153(3) Uani 1 1 d . . . . .
H5A H -0.313930 0.453751 0.420703 0.018 Uiso 1 1 calc R . . . .
H5B H -0.104918 0.477688 0.455738 0.018 Uiso 1 1 calc R . . . .
C6 C -0.1977(3) 0.58285(11) 0.40414(7) 0.0160(3) Uani 1 1 d . . . . .
H6A H -0.267627 0.588314 0.367739 0.019 Uiso 1 1 calc R . . . .
H6B H -0.289438 0.613080 0.431798 0.019 Uiso 1 1 calc R . . . .
C7 C -0.0160(3) 0.72558(11) 0.39140(7) 0.0164(3) Uani 1 1 d . . . . .
H7A H -0.121270 0.750656 0.417713 0.020 Uiso 1 1 calc R . . . .
H7B H -0.074544 0.733295 0.353820 0.020 Uiso 1 1 calc R . . . .
C8 C 0.1881(3) 0.77877(10) 0.39605(7) 0.0154(3) Uani 1 1 d . . . . .
C9 C 0.2978(3) 0.80978(11) 0.34972(7) 0.0198(3) Uani 1 1 d . . . . .
H9 H 0.243410 0.796351 0.314125 0.024 Uiso 1 1 calc R . . . .
C10 C 0.4843(3) 0.85976(12) 0.35445(7) 0.0217(3) Uani 1 1 d . . . . .
H10 H 0.557435 0.879657 0.322386 0.026 Uiso 1 1 calc R . . . .
C11 C 0.5639(3) 0.88065(10) 0.40663(7) 0.0177(3) Uani 1 1 d . . . . .
C12 C 0.4574(3) 0.85094(11) 0.45354(7) 0.0165(3) Uani 1 1 d . . . . .
H12 H 0.510550 0.865252 0.489138 0.020 Uiso 1 1 calc R . . . .
C13 C 0.2721(3) 0.79998(10) 0.44761(6) 0.0152(3) Uani 1 1 d . . . . .
H13 H 0.200572 0.778992 0.479673 0.018 Uiso 1 1 calc R . . . .
O14 O 0.7478(2) 0.93076(9) 0.40770(6) 0.0266(3) Uani 1 1 d . . . . .
C15 C 0.8326(3) 0.95285(14) 0.46048(9) 0.0310(4) Uani 1 1 d . . . . .
H15A H 0.728482 0.989072 0.481051 0.046 Uiso 1 1 calc GR . . . .
H15B H 0.964365 0.987876 0.455929 0.046 Uiso 1 1 calc GR . . . .
H15C H 0.863451 0.896800 0.480761 0.046 Uiso 1 1 calc GR . . . .
C16 C 0.3128(3) 0.44551(11) 0.32854(7) 0.0169(3) Uani 1 1 d . . . . .
N17 N 0.4098(3) 0.41468(10) 0.29313(7) 0.0248(3) Uani 1 1 d . . . . .
C18 C -0.0048(3) 0.33084(10) 0.38712(6) 0.0129(3) Uani 1 1 d . . . . .
H18 H 0.109473 0.309149 0.361582 0.015 Uiso 1 1 calc R . . . .
C19 C 0.0699(3) 0.30953(11) 0.44620(6) 0.0151(3) Uani 1 1 d . . . . .
H19A H 0.193899 0.348211 0.455500 0.018 Uiso 1 1 calc R . . . .
H19B H -0.046177 0.323603 0.472484 0.018 Uiso 1 1 calc R . . . .
C20 C 0.1311(3) 0.21106(11) 0.45151(6) 0.0155(3) Uani 1 1 d . . . . .
O21 O 0.0509(2) 0.15661(9) 0.48225(5) 0.0248(3) Uani 1 1 d . . . . .
O22 O 0.2912(2) 0.19021(8) 0.41686(5) 0.0204(3) Uani 1 1 d . . . . .
C23 C 0.3544(3) 0.09619(12) 0.41435(7) 0.0236(4) Uani 1 1 d . . . . .
H23A H 0.364151 0.071567 0.451763 0.035 Uiso 1 1 calc GR . . . .
H23B H 0.493595 0.091390 0.396251 0.035 Uiso 1 1 calc GR . . . .
H23C H 0.248405 0.061676 0.393333 0.035 Uiso 1 1 calc GR . . . .
C24 C -0.2091(3) 0.27780(11) 0.37279(7) 0.0169(3) Uani 1 1 d . . . . .
H24A H -0.211535 0.220492 0.394127 0.020 Uiso 1 1 calc R . . . .
H24B H -0.334729 0.314171 0.383883 0.020 Uiso 1 1 calc R . . . .
C25 C -0.2258(3) 0.25543(12) 0.31106(7) 0.0211(4) Uani 1 1 d . . . . .
H25A H -0.373501 0.236261 0.302543 0.025 Uiso 1 1 calc R . . . .
H25B H -0.194866 0.310838 0.289379 0.025 Uiso 1 1 calc R . . . .
C26 C -0.0737(3) 0.18114(12) 0.29418(7) 0.0179(3) Uani 1 1 d . . . . .
C27 C -0.1243(3) 0.09065(13) 0.30524(7) 0.0211(4) Uani 1 1 d . . . . .
H27 H -0.258060 0.076533 0.321507 0.025 Uiso 1 1 calc R . . . .
C28 C 0.0167(3) 0.02084(12) 0.29296(8) 0.0262(4) Uani 1 1 d . . . . .
H28 H -0.020715 -0.040292 0.300968 0.031 Uiso 1 1 calc R . . . .
C29 C 0.2117(3) 0.04027(14) 0.26904(8) 0.0277(4) Uani 1 1 d . . . . .
H29 H 0.309074 -0.007301 0.260875 0.033 Uiso 1 1 calc R . . . .
C30 C 0.2639(3) 0.12950(15) 0.25709(7) 0.0275(4) Uani 1 1 d . . . . .
H30 H 0.396813 0.143103 0.240239 0.033 Uiso 1 1 calc R . . . .
C31 C 0.1223(3) 0.19953(13) 0.26968(7) 0.0231(4) Uani 1 1 d . . . . .
H31 H 0.159986 0.260542 0.261437 0.028 Uiso 1 1 calc R . . . .

loop_
_atom_site_aniso_label
_atom_site_aniso_U_11
_atom_site_aniso_U_22
_atom_site_aniso_U_33
_atom_site_aniso_U_23
_atom_site_aniso_U_13
_atom_site_aniso_U_12
N1 0.0158(6) 0.0109(6) 0.0162(6) -0.0027(5) 0.0006(5) 0.0011(5)
C2 0.0174(8) 0.0116(7) 0.0145(7) -0.0005(6) 0.0015(6) 0.0001(6)
C3 0.0133(7) 0.0129(7) 0.0153(7) -0.0007(6) 0.0017(6) 0.0011(6)
C4 0.0135(7) 0.0133(7) 0.0117(7) -0.0009(5) -0.0006(6) 0.0005(6)
C5 0.0151(7) 0.0154(7) 0.0155(7) -0.0012(6) 0.0020(6) 0.0001(6)
C6 0.0145(7) 0.0151(7) 0.0183(7) -0.0043(6) -0.0003(6) 0.0025(6)
C7 0.0181(8) 0.0121(7) 0.0189(7) -0.0018(6) -0.0031(6) 0.0039(6)
C8 0.0186(8) 0.0109(7) 0.0166(7) -0.0005(6) -0.0012(6) 0.0030(6)
C9 0.0274(8) 0.0167(8) 0.0154(7) 0.0013(6) -0.0009(7) 0.0044(7)
C10 0.0280(9) 0.0181(8) 0.0190(8) 0.0056(6) 0.0068(7) 0.0029(7)
C11 0.0168(8) 0.0109(7) 0.0255(8) 0.0014(6) 0.0027(7) -0.0002(6)
C12 0.0194(8) 0.0127(7) 0.0173(7) -0.0007(6) -0.0006(6) 0.0030(6)
C13 0.0193(7) 0.0121(7) 0.0144(7) 0.0010(6) 0.0025(6) 0.0014(6)
O14 0.0226(6) 0.0204(6) 0.0369(7) 0.0029(5) 0.0061(6) -0.0052(5)
C15 0.0211(9) 0.0257(10) 0.0461(12) -0.0079(8) -0.0010(8) -0.0052(7)
C16 0.0169(7) 0.0123(7) 0.0215(8) 0.0026(6) 0.0028(7) 0.0005(6)
N17 0.0245(8) 0.0187(7) 0.0313(8) 0.0012(6) 0.0130(7) 0.0020(6)
C18 0.0146(7) 0.0115(7) 0.0126(7) -0.0008(5) 0.0005(6) 0.0001(6)
C19 0.0184(7) 0.0141(7) 0.0128(7) -0.0004(6) 0.0008(6) 0.0005(6)
C20 0.0175(7) 0.0170(8) 0.0120(7) -0.0002(6) -0.0015(6) 0.0008(6)
O21 0.0291(7) 0.0191(6) 0.0261(6) 0.0049(5) 0.0084(5) 0.0009(5)
O22 0.0233(6) 0.0171(6) 0.0207(6) 0.0027(4) 0.0063(5) 0.0046(5)
C23 0.0303(10) 0.0197(8) 0.0210(8) 0.0009(7) 0.0034(7) 0.0108(7)
C24 0.0141(7) 0.0168(7) 0.0198(8) -0.0035(6) -0.0001(6) -0.0009(6)
C25 0.0220(8) 0.0183(8) 0.0230(8) -0.0065(6) -0.0093(7) 0.0041(7)
C26 0.0205(8) 0.0195(8) 0.0137(7) -0.0056(6) -0.0049(6) 0.0018(7)
C27 0.0213(8) 0.0219(9) 0.0201(8) -0.0033(7) 0.0014(7) 0.0010(7)
C28 0.0363(10) 0.0210(8) 0.0213(8) -0.0030(7) -0.0003(8) 0.0079(8)
C29 0.0281(9) 0.0358(10) 0.0193(8) -0.0101(7) -0.0053(7) 0.0130(8)
C30 0.0185(8) 0.0483(11) 0.0157(8) -0.0109(8) -0.0005(6) -0.0010(8)
C31 0.0273(9) 0.0269(9) 0.0150(7) -0.0062(7) -0.0030(7) -0.0068(7)

_geom_special_details            
;
 All esds (except the esd in the dihedral angle between two l.s. planes)
 are estimated using the full covariance matrix.  The cell esds are taken
 into account individually in the estimation of esds in distances, angles
 and torsion angles; correlations between esds in cell parameters are only
 used when they are defined by crystal symmetry.  An approximate (isotropic)
 treatment of cell esds is used for estimating esds involving l.s. planes.
;
loop_
_geom_bond_atom_site_label_1
_geom_bond_atom_site_label_2
_geom_bond_distance
_geom_bond_site_symmetry_2
_geom_bond_publ_flag
N1 C2 1.464(2) . ?
N1 C6 1.471(2) . ?
N1 C7 1.4775(19) . ?
C2 H2A 0.9900 . ?
C2 H2B 0.9900 . ?
C2 C3 1.540(2) . ?
C3 H3 1.0000 . ?
C3 C4 1.546(2) . ?
C3 C16 1.472(2) . ?
C4 H4 1.0000 . ?
C4 C5 1.529(2) . ?
C4 C18 1.541(2) . ?
C5 H5A 0.9900 . ?
C5 H5B 0.9900 . ?
C5 C6 1.524(2) . ?
C6 H6A 0.9900 . ?
C6 H6B 0.9900 . ?
C7 H7A 0.9900 . ?
C7 H7B 0.9900 . ?
C7 C8 1.505(2) . ?
C8 C9 1.395(2) . ?
C8 C13 1.394(2) . ?
C9 H9 0.9500 . ?
C9 C10 1.387(3) . ?
C10 H10 0.9500 . ?
C10 C11 1.396(3) . ?
C11 C12 1.391(2) . ?
C11 O14 1.369(2) . ?
C12 H12 0.9500 . ?
C12 C13 1.391(2) . ?
C13 H13 0.9500 . ?
O14 C15 1.425(3) . ?
C15 H15A 0.9800 . ?
C15 H15B 0.9800 . ?
C15 H15C 0.9800 . ?
C16 N17 1.147(2) . ?
C18 H18 1.0000 . ?
C18 C19 1.541(2) . ?
C18 C24 1.540(2) . ?
C19 H19A 0.9900 . ?
C19 H19B 0.9900 . ?
C19 C20 1.505(2) . ?
C20 O21 1.205(2) . ?
C20 O22 1.345(2) . ?
O22 C23 1.441(2) . ?
C23 H23A 0.9800 . ?
C23 H23B 0.9800 . ?
C23 H23C 0.9800 . ?
C24 H24A 0.9900 . ?
C24 H24B 0.9900 . ?
C24 C25 1.538(2) . ?
C25 H25A 0.9900 . ?
C25 H25B 0.9900 . ?
C25 C26 1.508(2) . ?
C26 C27 1.395(3) . ?
C26 C31 1.392(3) . ?
C27 H27 0.9500 . ?
C27 C28 1.388(3) . ?
C28 H28 0.9500 . ?
C28 C29 1.384(3) . ?
C29 H29 0.9500 . ?
C29 C30 1.384(3) . ?
C30 H30 0.9500 . ?
C30 C31 1.395(3) . ?
C31 H31 0.9500 . ?

loop_
_geom_angle_atom_site_label_1
_geom_angle_atom_site_label_2
_geom_angle_atom_site_label_3
_geom_angle
_geom_angle_site_symmetry_1
_geom_angle_site_symmetry_3
_geom_angle_publ_flag
C2 N1 C6 110.21(12) . . ?
C2 N1 C7 110.13(13) . . ?
C6 N1 C7 109.63(13) . . ?
N1 C2 H2A 109.6 . . ?
N1 C2 H2B 109.6 . . ?
N1 C2 C3 110.12(13) . . ?
H2A C2 H2B 108.2 . . ?
C3 C2 H2A 109.6 . . ?
C3 C2 H2B 109.6 . . ?
C2 C3 H3 108.9 . . ?
C2 C3 C4 111.48(13) . . ?
C4 C3 H3 108.9 . . ?
C16 C3 C2 108.50(13) . . ?
C16 C3 H3 108.9 . . ?
C16 C3 C4 110.16(13) . . ?
C3 C4 H4 107.1 . . ?
C5 C4 C3 107.48(12) . . ?
C5 C4 H4 107.1 . . ?
C5 C4 C18 114.91(13) . . ?
C18 C4 C3 112.76(13) . . ?
C18 C4 H4 107.1 . . ?
C4 C5 H5A 109.4 . . ?
C4 C5 H5B 109.4 . . ?
H5A C5 H5B 108.0 . . ?
C6 C5 C4 111.21(13) . . ?
C6 C5 H5A 109.4 . . ?
C6 C5 H5B 109.4 . . ?
N1 C6 C5 110.10(13) . . ?
N1 C6 H6A 109.6 . . ?
N1 C6 H6B 109.6 . . ?
C5 C6 H6A 109.6 . . ?
C5 C6 H6B 109.6 . . ?
H6A C6 H6B 108.2 . . ?
N1 C7 H7A 108.9 . . ?
N1 C7 H7B 108.9 . . ?
N1 C7 C8 113.15(13) . . ?
H7A C7 H7B 107.8 . . ?
C8 C7 H7A 108.9 . . ?
C8 C7 H7B 108.9 . . ?
C9 C8 C7 121.95(15) . . ?
C13 C8 C7 120.36(15) . . ?
C13 C8 C9 117.68(15) . . ?
C8 C9 H9 119.2 . . ?
C10 C9 C8 121.52(16) . . ?
C10 C9 H9 119.2 . . ?
C9 C10 H10 120.2 . . ?
C9 C10 C11 119.58(15) . . ?
C11 C10 H10 120.2 . . ?
C12 C11 C10 120.15(15) . . ?
O14 C11 C10 115.91(16) . . ?
O14 C11 C12 123.94(16) . . ?
C11 C12 H12 120.5 . . ?
C13 C12 C11 119.08(15) . . ?
C13 C12 H12 120.5 . . ?
C8 C13 H13 119.0 . . ?
C12 C13 C8 121.98(15) . . ?
C12 C13 H13 119.0 . . ?
C11 O14 C15 117.03(14) . . ?
O14 C15 H15A 109.5 . . ?
O14 C15 H15B 109.5 . . ?
O14 C15 H15C 109.5 . . ?
H15A C15 H15B 109.5 . . ?
H15A C15 H15C 109.5 . . ?
H15B C15 H15C 109.5 . . ?
N17 C16 C3 177.57(19) . . ?
C4 C18 H18 107.1 . . ?
C19 C18 C4 112.99(12) . . ?
C19 C18 H18 107.1 . . ?
C24 C18 C4 111.08(13) . . ?
C24 C18 H18 107.1 . . ?
C24 C18 C19 111.09(13) . . ?
C18 C19 H19A 109.5 . . ?
C18 C19 H19B 109.5 . . ?
H19A C19 H19B 108.1 . . ?
C20 C19 C18 110.68(13) . . ?
C20 C19 H19A 109.5 . . ?
C20 C19 H19B 109.5 . . ?
O21 C20 C19 125.94(15) . . ?
O21 C20 O22 123.17(15) . . ?
O22 C20 C19 110.89(13) . . ?
C20 O22 C23 116.80(13) . . ?
O22 C23 H23A 109.5 . . ?
O22 C23 H23B 109.5 . . ?
O22 C23 H23C 109.5 . . ?
H23A C23 H23B 109.5 . . ?
H23A C23 H23C 109.5 . . ?
H23B C23 H23C 109.5 . . ?
C18 C24 H24A 109.1 . . ?
C18 C24 H24B 109.1 . . ?
H24A C24 H24B 107.8 . . ?
C25 C24 C18 112.67(14) . . ?
C25 C24 H24A 109.1 . . ?
C25 C24 H24B 109.1 . . ?
C24 C25 H25A 109.2 . . ?
C24 C25 H25B 109.2 . . ?
H25A C25 H25B 107.9 . . ?
C26 C25 C24 112.14(14) . . ?
C26 C25 H25A 109.2 . . ?
C26 C25 H25B 109.2 . . ?
C27 C26 C25 119.71(16) . . ?
C31 C26 C25 122.27(17) . . ?
C31 C26 C27 117.97(16) . . ?
C26 C27 H27 119.3 . . ?
C28 C27 C26 121.33(18) . . ?
C28 C27 H27 119.3 . . ?
C27 C28 H28 120.0 . . ?
C29 C28 C27 120.02(18) . . ?
C29 C28 H28 120.0 . . ?
C28 C29 H29 120.2 . . ?
C28 C29 C30 119.54(17) . . ?
C30 C29 H29 120.2 . . ?
C29 C30 H30 119.8 . . ?
C29 C30 C31 120.31(18) . . ?
C31 C30 H30 119.8 . . ?
C26 C31 C30 120.82(18) . . ?
C26 C31 H31 119.6 . . ?
C30 C31 H31 119.6 . . ?

_shelx_res_file                  
;
TITL bcorr_a.res in P2(1)2(1)2(1)
    bcorr_a.res
    created by SHELXL-2016/6 at 22:44:24 on 04-Feb-2017
REM Old TITL bcorr in P2(1)2(1)2(1)
REM SHELXT solution in P2(1)2(1)2(1)
REM R1 0.091, Rweak 0.027, Alpha 0.001, Orientation as input
REM Flack x = 0.081 ( 0.053 ) from Parsons' quotients
REM Formula found by SHELXT: C26 N2 O3
CELL 1.54184 6.2718 14.7186 24.2813 90 90 90
ZERR 4 0.0001 0.0001 0.0002 0 0 0
LATT -1
SYMM 0.5-X,-Y,0.5+Z
SYMM -X,0.5+Y,0.5-Z
SYMM 0.5+X,0.5-Y,-Z
SFAC C H N O
UNIT 104 128 8 12

temp -173
L.S. 10
PLAN  20
BOND $H
LIST 4
rem twin
rem basf .1
fmap 2
acta
REM <olex2.extras>
REM <HklSrc "%./bcorr_a.hkl">
REM </olex2.extras>

WGHT    0.040500    0.472500
FVAR       0.54389
N1    3    0.011901    0.627615    0.402542    11.00000    0.01580    0.01089 =
         0.01617   -0.00271    0.00064    0.00115
C2    1    0.145860    0.586309    0.359987    11.00000    0.01745    0.01163 =
         0.01455   -0.00047    0.00148    0.00014
AFIX  23
H2A   2    0.285328    0.617735    0.358659    11.00000   -1.20000
H2B   2    0.076553    0.593128    0.323589    11.00000   -1.20000
AFIX   0
C3    1    0.180239    0.484804    0.372502    11.00000    0.01331    0.01292 =
         0.01529   -0.00072    0.00166    0.00108
AFIX  13
H3    2    0.257474    0.478921    0.408355    11.00000   -1.20000
AFIX   0
C4    1   -0.034011    0.433349    0.376528    11.00000    0.01354    0.01326 =
         0.01173   -0.00086   -0.00063    0.00047
AFIX  13
H4    2   -0.106641    0.439743    0.340070    11.00000   -1.20000
AFIX   0
C5    1   -0.171776    0.482845    0.418936    11.00000    0.01506    0.01538 =
         0.01546   -0.00121    0.00198    0.00005
AFIX  23
H5A   2   -0.313930    0.453751    0.420703    11.00000   -1.20000
H5B   2   -0.104918    0.477688    0.455738    11.00000   -1.20000
AFIX   0
C6    1   -0.197680    0.582855    0.404140    11.00000    0.01448    0.01512 =
         0.01831   -0.00427   -0.00027    0.00255
AFIX  23
H6A   2   -0.267627    0.588314    0.367739    11.00000   -1.20000
H6B   2   -0.289438    0.613080    0.431798    11.00000   -1.20000
AFIX   0
C7    1   -0.016039    0.725578    0.391398    11.00000    0.01805    0.01214 =
         0.01887   -0.00178   -0.00310    0.00390
AFIX  23
H7A   2   -0.121270    0.750656    0.417713    11.00000   -1.20000
H7B   2   -0.074544    0.733295    0.353820    11.00000   -1.20000
AFIX   0
C8    1    0.188067    0.778768    0.396046    11.00000    0.01863    0.01093 =
         0.01658   -0.00051   -0.00119    0.00303
C9    1    0.297764    0.809783    0.349725    11.00000    0.02738    0.01666 =
         0.01540    0.00127   -0.00095    0.00438
AFIX  43
H9    2    0.243410    0.796351    0.314125    11.00000   -1.20000
AFIX   0
C10   1    0.484277    0.859758    0.354451    11.00000    0.02797    0.01807 =
         0.01896    0.00560    0.00682    0.00293
AFIX  43
H10   2    0.557435    0.879657    0.322386    11.00000   -1.20000
AFIX   0
C11   1    0.563876    0.880646    0.406634    11.00000    0.01685    0.01087 =
         0.02545    0.00136    0.00271   -0.00018
C12   1    0.457416    0.850938    0.453542    11.00000    0.01940    0.01274 =
         0.01728   -0.00066   -0.00062    0.00302
AFIX  43
H12   2    0.510550    0.865252    0.489138    11.00000   -1.20000
AFIX   0
C13   1    0.272065    0.799975    0.447611    11.00000    0.01930    0.01206 =
         0.01435    0.00100    0.00251    0.00138
AFIX  43
H13   2    0.200572    0.778992    0.479673    11.00000   -1.20000
AFIX   0
O14   4    0.747766    0.930760    0.407697    11.00000    0.02260    0.02041 =
         0.03687    0.00286    0.00610   -0.00521
C15   1    0.832648    0.952853    0.460484    11.00000    0.02113    0.02565 =
         0.04614   -0.00788   -0.00103   -0.00524
AFIX 137
H15A  2    0.728482    0.989072    0.481051    11.00000   -1.50000
H15B  2    0.964365    0.987876    0.455929    11.00000   -1.50000
H15C  2    0.863451    0.896800    0.480761    11.00000   -1.50000
AFIX   0
C16   1    0.312841    0.445511    0.328543    11.00000    0.01691    0.01226 =
         0.02152    0.00261    0.00281    0.00047
N17   3    0.409844    0.414682    0.293132    11.00000    0.02454    0.01871 =
         0.03126    0.00119    0.01303    0.00204
C18   1   -0.004797    0.330842    0.387117    11.00000    0.01455    0.01148 =
         0.01260   -0.00082    0.00053    0.00006
AFIX  13
H18   2    0.109473    0.309149    0.361582    11.00000   -1.20000
AFIX   0
C19   1    0.069887    0.309528    0.446201    11.00000    0.01835    0.01408 =
         0.01284   -0.00045    0.00080    0.00053
AFIX  23
H19A  2    0.193899    0.348211    0.455500    11.00000   -1.20000
H19B  2   -0.046177    0.323603    0.472484    11.00000   -1.20000
AFIX   0
C20   1    0.131095    0.211065    0.451506    11.00000    0.01753    0.01698 =
         0.01202   -0.00022   -0.00146    0.00080
O21   4    0.050850    0.156612    0.482246    11.00000    0.02913    0.01910 =
         0.02614    0.00486    0.00843    0.00094
O22   4    0.291194    0.190209    0.416855    11.00000    0.02329    0.01706 =
         0.02071    0.00272    0.00627    0.00464
C23   1    0.354388    0.096195    0.414351    11.00000    0.03025    0.01966 =
         0.02096    0.00088    0.00342    0.01084
AFIX 137
H23A  2    0.364151    0.071567    0.451763    11.00000   -1.50000
H23B  2    0.493595    0.091390    0.396251    11.00000   -1.50000
H23C  2    0.248405    0.061676    0.393333    11.00000   -1.50000
AFIX   0
C24   1   -0.209091    0.277797    0.372789    11.00000    0.01412    0.01675 =
         0.01977   -0.00348   -0.00006   -0.00094
AFIX  23
H24A  2   -0.211535    0.220492    0.394127    11.00000   -1.20000
H24B  2   -0.334729    0.314171    0.383883    11.00000   -1.20000
AFIX   0
C25   1   -0.225838    0.255429    0.311064    11.00000    0.02197    0.01834 =
         0.02296   -0.00645   -0.00931    0.00409
AFIX  23
H25A  2   -0.373501    0.236261    0.302543    11.00000   -1.20000
H25B  2   -0.194866    0.310838    0.289379    11.00000   -1.20000
AFIX   0
C26   1   -0.073664    0.181136    0.294183    11.00000    0.02054    0.01951 =
         0.01369   -0.00560   -0.00492    0.00183
C27   1   -0.124343    0.090651    0.305241    11.00000    0.02134    0.02193 =
         0.02006   -0.00330    0.00143    0.00096
AFIX  43
H27   2   -0.258060    0.076533    0.321507    11.00000   -1.20000
AFIX   0
C28   1    0.016673    0.020842    0.292955    11.00000    0.03630    0.02097 =
         0.02127   -0.00296   -0.00029    0.00786
AFIX  43
H28   2   -0.020715   -0.040292    0.300968    11.00000   -1.20000
AFIX   0
C29   1    0.211696    0.040268    0.269039    11.00000    0.02807    0.03582 =
         0.01934   -0.01014   -0.00535    0.01296
AFIX  43
H29   2    0.309074   -0.007301    0.260875    11.00000   -1.20000
AFIX   0
C30   1    0.263893    0.129505    0.257093    11.00000    0.01855    0.04828 =
         0.01568   -0.01088   -0.00053   -0.00099
AFIX  43
H30   2    0.396813    0.143103    0.240239    11.00000   -1.20000
AFIX   0
C31   1    0.122266    0.199529    0.269684    11.00000    0.02733    0.02693 =
         0.01498   -0.00621   -0.00299   -0.00678
AFIX  43
H31   2    0.159986    0.260542    0.261437    11.00000   -1.20000
AFIX   0
HKLF 4


REM  bcorr_a.res in P2(1)2(1)2(1)
REM R1 =  0.0288 for    4366 Fo > 4sig(Fo)  and  0.0296 for all    4462 data
REM    282 parameters refined using      0 restraints

END

WGHT      0.0405      0.4733

REM Highest difference peak  0.158,  deepest hole -0.155,  1-sigma level  0.032
Q1    1   0.0940  0.2633  0.4473  11.00000  0.05    0.16
Q2    1   0.4836  0.8729  0.4316  11.00000  0.05    0.16
Q3    1  -0.0816  0.4613  0.4012  11.00000  0.05    0.16
Q4    1   0.0791  0.4622  0.3735  11.00000  0.05    0.15
Q5    1  -0.1035  0.3033  0.3812  11.00000  0.05    0.14
Q6    1  -0.0068  0.1690  0.4487  11.00000  0.05    0.14
Q7    1   0.5344  0.8638  0.3816  11.00000  0.05    0.14
Q8    1  -0.2303  0.2649  0.3409  11.00000  0.05    0.14
Q9    1   0.0185  0.3216  0.4190  11.00000  0.05    0.14
Q10   1   0.5150  0.1039  0.4286  11.00000  0.05    0.13
Q11   1  -0.1920  0.5328  0.4113  11.00000  0.05    0.13
Q12   1   0.0171  0.1857  0.2818  11.00000  0.05    0.12
Q13   1   0.7456  0.9342  0.3672  11.00000  0.05    0.12
Q14   1   0.2128  0.8182  0.3726  11.00000  0.05    0.12
Q15   1   0.3801  0.8206  0.4430  11.00000  0.05    0.12
Q16   1   0.3324  0.6204  0.3793  11.00000  0.05    0.12
Q17   1  -0.1473  0.2106  0.3040  11.00000  0.05    0.12
Q18   1   0.3895  0.0776  0.3777  11.00000  0.05    0.12
Q19   1   0.9608  0.9783  0.4385  11.00000  0.05    0.12
Q20   1   0.2463  0.8002  0.3754  11.00000  0.05    0.12
;
_shelx_res_checksum              31466
_olex2_submission_special_instructions 'No special instructions were received'
_oxdiff_exptl_absorpt_empirical_details 
;
Empirical correction (ABSPACK) includes:
- Absorption correction using spherical harmonics
- Frame scaling
;
_oxdiff_exptl_absorpt_empirical_full_max 1.424
_oxdiff_exptl_absorpt_empirical_full_min 0.667
